# Supplementary material for: Glass-cutting medical images via a mechanical image segmentation method based on crack propagation
Source: Nat Commun. 2020 Nov 9;11:5669. doi: 10.1038/s41467-020-19392-7 (PMC7652839; doi:10.1038/s41467-020-19392-7)
Supplement: Supplementary file 3 — Source Data [file 41467_2020_19392_MOESM3_ESM.xlsx]

## Sheet: Fig 6a
Figure 6a: Dice Similarity Coefficiect
	Bladder	Segmentation method	Average	SD	Image 1
	(MR image)	CPM	0.965858	——	0.965858
		DRLSE	0.972019	——	0.972019
	Knee	Segmentation method	Average	SD	Image 1	Image 2	Image 3	Image 4	Image 5	Image 6	Image 7	Image 8	Image 9
	(MR image)	CPM	0.958769	0.013474	0.989777	0.952193	0.950852	0.945132	0.970517	0.956143	0.952753	0.955644	0.955915
		DRLSE	0.967437	0.0113533	0.984843	0.959096	0.951761	0.973395	0.97727	0.955279	0.975767	0.969722	0.959803
	Spleen	Segmentation method	Average	SD	Image 1	Image 2	Image 3	Image 4	Image 5	Image 6	Image 7
	(CT image)	CPM	0.960493	0.0174242	0.964605	0.949955	0.9465	0.967258	0.935495	0.973489	0.986151
		DRLSE	0.957655	0.0355619	0.893664	0.962719	0.974381	0.986281	0.922965	0.981917	0.981657
	Blood vessel	Segmentation method	Average	SD	Image 1	Image 2
	(X-ray image)	CPM	0.899986	0.0198334	0.885962	0.914011
		DRLSE	0.927906	0.00603854	0.932176	0.923636
	Vessel caliber	Segmentation method	Average	SD	Image 1	Image 2	Image 3	Image 4
	(Ultrasound image)	CPM	0.949475	0.0099445	0.958987	0.957107	0.940199	0.941606
		DRLSE	0.962725	0.00757282	0.971329	0.961149	0.965163	0.95326
	Kidney	Segmentation method	Average	SD	Image 1	Image 2	Image 3	Image 4	Image 5	Image 6	Image 7	Image 8
	(CT image)	CPM	0.956358	0.0220104	0.912057	0.94898	0.94518	0.97411	0.954563	0.967452	0.965127	0.983393
		DRLSE	0.947027	0.040065	0.929518	0.977242	0.897959	0.990311	0.948357	0.957663	0.885417	0.989748
	Brain tumor	Segmentation method	Average	SD	Image 1	Image 2	Image 3	Image 4	Image 5	Image 6	Image 7	Image 8	Image 9	Image 10	Image 11
	(MR image)	CPM	0.957073	0.0140053	0.962334	0.977132	0.964878	0.951756	0.949398	0.931121	0.969283	0.966051	0.967079	0.939	0.949768
		DRLSE	0.933581	0.0369962	0.941942	0.960615	0.847717	0.97635	0.910582	0.960463	0.955641	0.913181	0.914086	0.965805	0.92301
	Lung	Segmentation method	Average	SD	Image 1	Image 2	Image 3	Image 4	Image 5	Image 6
	(CT image)	CPM	0.979097	0.0115186	0.989425	0.987456	0.965423	0.987333	0.980968	0.963979
		DRLSE	0.976496	0.0260219	0.924925	0.993528	0.975567	0.990706	0.989041	0.985207
	Liver	Segmentation method	Average	SD	Image 1	Image 2	Image 3	Image 4	Image 5	Image 6	Image 7	Image 8	Image 9
	(CT image)	CPM	0.970109	0.00631918	0.963685	0.977014	0.979605	0.976469	0.970946	0.964622	0.969731	0.966035	0.962874
		DRLSE	0.96678	0.0138187	0.959782	0.970697	0.969618	0.984973	0.974142	0.934737	0.971938	0.970352	0.964782
	Breast tumor	Segmentation method	Average	SD	Image 1	Image 2	Image 3	Image 4	Image 5
	(Ultrasound image)	CPM	0.947436	0.0286363	0.932386	0.963159	0.959681	0.905109	0.976846
		DRLSE	0.926678	0.0391005	0.964917	0.939224	0.865584	0.912989	0.950677
	Left ventricle	Segmentation method	Average	SD	Image 1	Image 2	Image 3	Image 4	Image 5
	(MR image)	CPM	0.929138	0.0283902	0.881454	0.930216	0.938313	0.938791	0.956917
		DRLSE	0.919536	0.0445707	0.861493	0.884358	0.950017	0.936029	0.965782
	ALL images	Segmentation method	Average	SD
		CPM	0.956466	0.0221984
		DRLSE	0.951133	0.0337185

## Sheet: Fig 6b
Figure 6b: Hausdorff Distance
	Bladder	Segmentation method	Average	SD	Image 1
	(MR image)	CPM	3.84637	——	3.84637
		DRLSE	2.33105	——	2.33105
	Knee	Segmentation method	Average	SD	Image 1	Image 2	Image 3	Image 4	Image 5	Image 6	Image 7	Image 8	Image 9
	(MR image)	CPM	2.61154	0.546146	3.70692	2.44889	2.06155	3.14655	2.22915	2.70081	2.45944	2.75093	1.99965
		DRLSE	4.22575	2.67852	9.34234	6.38707	5.54121	1.64302	5.31141	2.01572	1.53461	2.02602	4.23033
	Spleen	Segmentation method	Average	SD	Image 1	Image 2	Image 3	Image 4	Image 5	Image 6	Image 7
	(CT image)	CPM	4.00688	2.0421	6.81439	2.49331	3.05249	2.5665	4.24322	6.83006	2.04822
		DRLSE	6.50738	5.31231	15.9144	4.72446	1.91187	0.991777	11.1684	4.41451	6.42621
	Blood vessel	Segmentation method	Average	SD	Image 1	Image 2
	(X-ray image)	CPM	2.69693	0.185966	2.56543	2.82843
		DRLSE	2.24852	0.400703	2.53186	1.96518
	Vessel caliber	Segmentation method	Average	SD	Image 1	Image 2	Image 3	Image 4
	(Ultrasound image)	CPM	2.8855	0.853435	2.18751	2.88061	4.08864	2.38521
		DRLSE	2.34277	0.898996	3.30824	1.18964	2.16721	2.70598
	Kidney	Segmentation method	Average	SD	Image 1	Image 2	Image 3	Image 4	Image 5	Image 6	Image 7	Image 8
	(CT image)	CPM	1.97594	0.252041	2.35732	1.94114	1.66876	1.99108	1.70245	1.85202	1.98229	2.31244
		DRLSE	5.11348	2.83759	6.3919	2.75078	7.23852	1.0279	6.84156	7.96561	7.14216	1.54943
	Brain tumor	Segmentation method	Average	SD	Image 1	Image 2	Image 3	Image 4	Image 5	Image 6	Image 7	Image 8	Image 9	Image 10	Image 11
	(MR image)	CPM	3.67575	2.44657	1.79613	1.86284	2.70615	5.51943	2.7758	2.37252	4.41625	2.86223	10.2686	3.36925	2.48411
		DRLSE	10.515	10.2852	35.6575	9.11927	8.78541	3.75866	7.08424	1.68975	6.47009	11.6561	23.7218	2.30803	5.41388
	Lung	Segmentation method	Average	SD	Image 1	Image 2	Image 3	Image 4	Image 5	Image 6
	(CT image)	CPM	4.39299	2.07257	2.77042	3.91671	8.25935	3.85863	4.92176	2.63109
		DRLSE	11.2099	18.372	48.0528	2.26315	10.5728	2.8259	2.60274	0.942021
	Liver	Segmentation method	Average	SD	Image 1	Image 2	Image 3	Image 4	Image 5	Image 6	Image 7	Image 8	Image 9
	(CT image)	CPM	3.55977	1.54134	2.92436	2.85666	2.75574	1.6843	4.34085	3.93075	3.14199	3.2484	7.15487
		DRLSE	11.5695	9.25949	6.54622	7.82163	6.27183	1.65805	13.2918	29.5064	10.7394	4.6146	23.6758
	Breast tumor	Segmentation method	Average	SD	Image 1	Image 2	Image 3	Image 4	Image 5
	(Ultrasound image)	CPM	6.63136	2.83891	7.16344	6.73577	6.7192	10.2487	2.28965
		DRLSE	10.2288	3.59763	4.6954	11.6505	13.5606	12.5843	8.65328
	Left ventricle	Segmentation method	Average	SD	Image 1	Image 2	Image 3	Image 4	Image 5
	(MR image)	CPM	4.71216	3.99721	11.3698	2.25496	5.47925	1.6704	2.78644
		DRLSE	5.46639	1.69572	6.83551	7.033	2.79662	5.40455	5.26227
	ALL images	Segmentation method	Average	SD
		CPM	3.63714	2.1924
		DRLSE	7.55547	8.26354

## Sheet: Fig 8a
Figure 8a: Dice Similarity Coefficient
	SCM	Segmentation method	Average	SD	Image 1	Image 2	Image 3	Image 4	Image 5	Image 6	Image 7	Image 8	Image 9	Image 10
		CPM	0.941318	0.0093365	0.936579	0.95172	0.953488	0.933921	0.939683	0.949116	0.945962	0.944424	0.923672	0.934613
		DRLSE	0.749903	0.0717266	0.721639	0.700893	0.728772	0.72786	0.824783	0.913192	0.785095	0.692015	0.68246	0.72232
	TZ	Segmentation method	Average	SD	Image 1	Image 2	Image 3	Image 4	Image 5	Image 6	Image 7	Image 8	Image 9	Image 10
		CPM	0.905801	0.0105385	0.889132	0.905205	0.9163	0.918535	0.913443	0.892663	0.911548	0.893089	0.907996	0.910102
		DRLSE	0.720351	0.171036	0.457944	0.640797	0.844409	0.876264	0.927536	0.785283	0.827033	0.808638	0.514205	0.521401
	SC	Segmentation method	Average	SD	Image 1	Image 2	Image 3	Image 4	Image 5	Image 6	Image 7	Image 8	Image 9	Image 10
		CPM	0.948666	0.0115404	0.963031	0.956084	0.95398	0.950887	0.942524	0.954245	0.954641	0.922643	0.95081	0.937816
		DRLSE	0.754461	0.0427996	0.744151	0.754113	0.663848	0.832749	0.773494	0.753033	0.730893	0.752258	0.752282	0.787788
	SSC	Segmentation method	Average	SD	Image 1	Image 2	Image 3	Image 4	Image 5	Image 6	Image 7	Image 8	Image 9	Image 10
		CPM	0.958512	0.0117635	0.936496	0.957591	0.965844	0.973075	0.972802	0.942	0.958209	0.960753	0.961543	0.956807
		DRLSE	0.85403	0.0418191	0.851972	0.917021	0.835188	0.822056	0.803701	0.924787	0.822078	0.822669	0.882851	0.857972
	LS	Segmentation method	Average	SD	Image 1	Image 2	Image 3	Image 4	Image 5	Image 6	Image 7	Image 8	Image 9	Image 10
		CPM	0.954292	0.00765781	0.942735	0.942149	0.950713	0.958897	0.962683	0.955471	0.957833	0.961039	0.961982	0.949418
		DRLSE	0.869856	0.061939	0.892857	0.894255	0.75642	0.830948	0.827808	0.853371	0.915912	0.828244	0.933831	0.964918
	OCI	Segmentation method	Average	SD	Image 1	Image 2	Image 3	Image 4	Image 5	Image 6	Image 7	Image 8	Image 9	Image 10
		CPM	0.923381	0.0132934	0.938513	0.926355	0.906924	0.928203	0.917706	0.91777	0.942047	0.938164	0.91206	0.906069
		DRLSE	0.893385	0.044378	0.924422	0.894674	0.853691	0.916968	0.899417	0.888969	0.92278	0.970492	0.827151	0.835285
	ALL	Segmentation method	Average	SD
		CPM	0.938662	0.0213662
		DRLSE	0.806998	0.106213

## Sheet: Fig 8b
Figure 8b: Hausdorff Distance
	SCM	Segmentation method	Average	SD	Image 1	Image 2	Image 3	Image 4	Image 5	Image 6	Image 7	Image 8	Image 9	Image 10
		CPM	3.40285	2.64048	2.23839	3.25006	1.96499	3	2.3891	2.54449	2.85644	3.00105	10.8105	1.97349
		DRLSE	24.5317	7.75131	21.8994	15.9611	32.9099	30.7617	19.9116	11.84	28.2691	20.7493	36.1621	26.853
	TZ	Segmentation method	Average	SD	Image 1	Image 2	Image 3	Image 4	Image 5	Image 6	Image 7	Image 8	Image 9	Image 10
		CPM	2.84639	0.699489	3.05287	2.26314	3.62292	2.71116	4.40788	2.80124	2.11235	2.37043	2.43673	2.6852
		DRLSE	21.8748	11.9749	47.0935	27.256	11.1272	15.1485	13.5543	11.7317	14.5476	14.9743	31.8335	31.4813
	SC	Segmentation method	Average	SD	Image 1	Image 2	Image 3	Image 4	Image 5	Image 6	Image 7	Image 8	Image 9	Image 10
		CPM	3.57006	1.50473	3.28687	7.16681	3.36561	5.10567	3.23842	2.6369	1.93377	3.4176	2.85732	2.69159
		DRLSE	27.9274	5.76779	31.2676	27.4952	36.5423	28.2873	24.1036	34.9213	32.1959	23.6212	21.0052	19.8342
	SSC	Segmentation method	Average	SD	Image 1	Image 2	Image 3	Image 4	Image 5	Image 6	Image 7	Image 8	Image 9	Image 10
		CPM	4.73002	1.8431	6.44664	4.71147	3.62567	4.19464	2.79402	8.98087	5.46055	3.65416	3.1895	4.24264
		DRLSE	22.1547	3.55276	20.1336	21.2985	21.4088	24.0568	24.0457	16.3831	27.2151	27.6087	20.0831	19.3132
	LS	Segmentation method	Average	SD	Image 1	Image 2	Image 3	Image 4	Image 5	Image 6	Image 7	Image 8	Image 9	Image 10
		CPM	2.92594	0.915307	3.88517	3.19955	2.13122	1.91391	2.17808	3.14521	1.95054	3.48252	2.72127	4.65188
		DRLSE	14.2871	5.60906	7.94856	7.63808	20.1634	19.3329	20.636	16.7265	13.8611	17.7916	13.3874	5.38516
	OCI	Segmentation method	Average	SD	Image 1	Image 2	Image 3	Image 4	Image 5	Image 6	Image 7	Image 8	Image 9	Image 10
		CPM	5.27102	2.02995	4	5.96311	10.3132	4.44167	5.73893	5.66583	2.66942	4.15587	5.189	4.57314
		DRLSE	12.676	7.29421	6.40312	10.964	21.3107	10.9788	11.9445	10.5223	6.66538	2.31876	21.3263	24.3264
	ALL	Segmentation method	Average	SD
		CPM	3.79104	1.89492
		DRLSE	20.5753	8.98646

## Sheet: Fig 8c
Figure 8c: True Negative Rate
	SCM	Segmentation method	Average	SD	Image 1	Image 2	Image 3	Image 4	Image 5	Image 6	Image 7	Image 8	Image 9	Image 10
		CPM	0.996241	0.00204339	0.994198	0.995253	0.995976	0.998183	0.996142	0.998439	0.995644	0.998826	0.992327	0.99742
		DRLSE	0.945364	0.0238375	0.937563	0.963502	0.923175	0.950355	0.966793	0.991573	0.944298	0.942119	0.915317	0.918944
	TZ	Segmentation method	Average	SD	Image 1	Image 2	Image 3	Image 4	Image 5	Image 6	Image 7	Image 8	Image 9	Image 10
		CPM	0.996856	0.00281563	0.999511	0.999272	0.992966	0.991148	0.998326	0.998012	0.99788	0.995438	0.998889	0.997114
		DRLSE	0.941877	0.0692219	0.776213	0.897369	0.972687	0.978978	0.997811	0.984853	0.990179	0.992162	0.911928	0.916586
	SC	Segmentation method	Average	SD	Image 1	Image 2	Image 3	Image 4	Image 5	Image 6	Image 7	Image 8	Image 9	Image 10
		CPM	0.996255	0.00209891	0.994289	0.994558	0.994232	0.998729	0.996301	0.993638	0.995836	0.99767	0.9997	0.997594
		DRLSE	0.930413	0.0164411	0.924069	0.925737	0.901106	0.951098	0.932156	0.935668	0.922825	0.916867	0.936302	0.958297
	SSC	Segmentation method	Average	SD	Image 1	Image 2	Image 3	Image 4	Image 5	Image 6	Image 7	Image 8	Image 9	Image 10
		CPM	0.988705	0.00551761	0.989132	0.98247	0.987185	0.996131	0.98687	0.986405	0.986412	0.980807	0.99573	0.995904
		DRLSE	0.928672	0.0328625	0.95485	0.962904	0.922843	0.896702	0.874156	0.969003	0.949025	0.887499	0.931597	0.938143
	LS	Segmentation method	Average	SD	Image 1	Image 2	Image 3	Image 4	Image 5	Image 6	Image 7	Image 8	Image 9	Image 10
		CPM	0.995106	0.00376644	0.992995	0.998583	0.995333	0.994947	0.992245	0.993518	0.999567	0.99738	0.999092	0.9874
		DRLSE	0.933788	0.0409879	0.965995	0.95606	0.860354	0.907908	0.911216	0.932823	0.966887	0.885806	0.966757	0.984079
	OCI	Segmentation method	Average	SD	Image 1	Image 2	Image 3	Image 4	Image 5	Image 6	Image 7	Image 8	Image 9	Image 10
		CPM	0.994203	0.00491667	0.99444	0.992082	0.98336	0.997635	0.988672	0.997014	0.998917	0.995763	0.998493	0.995658
		DRLSE	0.988669	0.00812504	0.996082	0.977138	0.981884	0.997783	0.989858	0.998764	0.982209	0.995763	0.979703	0.987503
	ALL	Segmentation method	Average	SD
		CPM	0.994561	0.00455585
		DRLSE	0.944797	0.0414407

## Sheet: Fig 8d
Figure 8d: False Positive Rate
	SCM	Segmentation method	Average	SD	Image 1	Image 2	Image 3	Image 4	Image 5	Image 6	Image 7	Image 8	Image 9	Image 10
		CPM	0.00375924	0.00204339	0.00580222	0.00474723	0.00402414	0.00181692	0.00385808	0.00156065	0.00435586	0.0011742	0.00767263	0.00258045
		DRLSE	0.0546362	0.0238375	0.0624369	0.0364982	0.0768246	0.0496446	0.033207	0.00842749	0.0557022	0.0578809	0.0846831	0.0810565
	TZ	Segmentation method	Average	SD	Image 1	Image 2	Image 3	Image 4	Image 5	Image 6	Image 7	Image 8	Image 9	Image 10
		CPM	0.00314439	0.00281563	0.000489045	0.000727878	0.00703389	0.00885152	0.00167418	0.00198766	0.00212042	0.0045622	0.00111082	0.00288628
		DRLSE	0.0581234	0.0692219	0.223787	0.102631	0.0273134	0.0210224	0.00218931	0.0151474	0.00982088	0.00783763	0.0880719	0.0834135
	SC	Segmentation method	Average	SD	Image 1	Image 2	Image 3	Image 4	Image 5	Image 6	Image 7	Image 8	Image 9	Image 10
		CPM	0.00374515	0.00209891	0.00571066	0.00544231	0.00576792	0.00127096	0.00369859	0.00636185	0.00416357	0.00233013	0.000299616	0.00240592
		DRLSE	0.0695874	0.0164411	0.0759306	0.0742628	0.0988936	0.0489015	0.0678443	0.064332	0.0771747	0.0831329	0.0636985	0.0417027
	SSC	Segmentation method	Average	SD	Image 1	Image 2	Image 3	Image 4	Image 5	Image 6	Image 7	Image 8	Image 9	Image 10
		CPM	0.0112953	0.00551761	0.0108682	0.0175298	0.0128148	0.0038686	0.0131299	0.0135953	0.0135876	0.0191934	0.00426993	0.00409578
		DRLSE	0.0713278	0.0328625	0.0451497	0.0370963	0.0771575	0.103298	0.125844	0.0309972	0.0509748	0.112501	0.0684025	0.0618568
	LS	Segmentation method	Average	SD	Image 1	Image 2	Image 3	Image 4	Image 5	Image 6	Image 7	Image 8	Image 9	Image 10
		CPM	0.00489398	0.00376644	0.00700525	0.00141743	0.00466716	0.00505306	0.00775455	0.00648203	0.000432854	0.00261967	0.000907647	0.0126001
		DRLSE	0.0662116	0.0409879	0.0340047	0.0439405	0.139646	0.092092	0.088784	0.0671774	0.0331133	0.114194	0.0332426	0.0159211
	OCI	Segmentation method	Average	SD	Image 1	Image 2	Image 3	Image 4	Image 5	Image 6	Image 7	Image 8	Image 9	Image 10
		CPM	0.00579668	0.00491667	0.00556047	0.00791792	0.0166398	0.00236511	0.0113277	0.002986	0.00108292	0.00423729	0.00150723	0.0043423
		DRLSE	0.0113313	0.00812504	0.0039176	0.0228616	0.0181159	0.00221729	0.0101423	0.00123558	0.0177908	0.00423729	0.0202974	0.0124974
	ALL	Segmentation method	Average	SD
		CPM	0.00543913	0.00455585
		DRLSE	0.0552029	0.0414407

## Sheet: image source
References of medical images
	bladder	Li, C., Kao, C., Gore, J. C. & Ding, Z. Minimization of Region-Scalable Fitting Energy for Image Segmentation. IEEE T. Image. Process. 17, 1940-1949 (2008).
	knee	Kalshetti, P. et al. An interactive medical image segmentation framework using iterative refinement. Comput. Biol. Med. 83, 22-33 (2017).
	spleen	Krasoń, A., Woloshuk, A. & Spinczyk, D. Segmentation of abdominal organs in computed tomography using a generalized statistical shape model. Comput. Med. Imaging Graph. 78, 101672 (2019). Dong, C. et al. Segmentation of liver and spleen based on computational anatomy models. Comput. Biol. Med. 67, 146-160 (2015). Xu, L., Zhu, Y., Zhang, Y. & Yang, H. Liver segmentation based on region growing and…
	blood vessel	Li, C., Kao, C., Gore, J. C. & Ding, Z. Minimization of Region-Scalable Fitting Energy for Image Segmentation. IEEE T. Image. Process. 17, 1940-1949 (2008).
	kidney	Krasoń, A., Woloshuk, A. & Spinczyk, D. Segmentation of abdominal organs in computed tomography using a generalized statistical shape model. Comput. Med. Imaging Graph. 78, 101672 (2019). Torres, H. R. et al. Kidney segmentation in ultrasound, magnetic resonance and computed tomography images: A systematic review. Comput. Methods Programs Biomed. 157, 49-67 (2018). Xu, L., Zhu, Y., Zhang, Y. & Ya…
	brain tumor	The BRATS Challenge on Brain Tumor Segmentation. https://www.smir.ch/BRATS/Start2016.
	lung	Soliman, A. et al. Accurate Lungs Segmentation on CT Chest Images by Adaptive Appearance-Guided Shape Modeling. IEEE T. Med. Imaging 36, 263-276 (2017). Hu, Q. et al. An effective approach for CT lung segmentation using mask region-based convolutional neural networks. Artif. Intell. Med. 103, 101792 (2020).
	liver	Xu, L., Zhu, Y., Zhang, Y. & Yang, H. Liver segmentation based on region growing and level set active contour model with new signed pressure force function. Optik 202, 163705 (2020). Krasoń, A., Woloshuk, A. & Spinczyk, D. Segmentation of abdominal organs in computed tomography using a generalized statistical shape model. Comput. Med. Imaging Graph. 78, 101672 (2019). The CT-NIH dataset. https://…
	breast tumor	Ramadan, H., Lachqar, C. & Tairi, H. Saliency-guided automatic detection and segmentation of tumor in breast ultrasound images. Biomed. Signal Process. Control 60, 101945 (2020). The standard benchmark database of ultrasound images. http://ultrasoundcases.info/category.aspx?cat=67.
	left ventricle	Eslami, A., Karamalis, A., Katouzian, A. & Navab, N. Segmentation by retrieval with guided random walks: Application to left ventricle segmentation in MRI. Med. Image Anal. 17, 236-253 (2013). MICCAI challenge on cardiac MR image segmentation. http://sourceforge.net/projects/cardiac-mr/files/.
